# Supplementary material for: Novel Quinazoline Derivative Induces Differentiation of Keratinocytes and Enhances Skin Barrier Functions against Th2 Cytokine-Mediated Signaling
Source: Molecules. 2023 Aug 18;28(16):6119. doi: 10.3390/molecules28166119 (PMC10458605; doi:10.3390/molecules28166119)
Supplement: Supplementary file 1 [file molecules-28-06119-s001.zip]

Archive with 1 entries (1 files):
- molecules-2547558-supplementary.pdf
